# Supplementary material for: Data Assimilation Methods for Neuronal State and Parameter Estimation
Source: J Math Neurosci. 2018 Aug 9;8:11. doi: 10.1186/s13408-018-0066-8 (PMC6085278; doi:10.1186/s13408-018-0066-8)
Supplement: Supplementary file 1 — Supplementary material (ZIP 7 kB) [file 13408_2018_66_MOESM1_ESM.zip]

Archive with 10 entries (10 files):
- fn.m
- fV.m
- fXaug.m
- generateMLME.m
- minf.m
- ninf.m
- taun.m
- UKFML.m
- w4DvarML.m
- w4dvarOutputFun.m
