# Supplementary material for: Data Assimilation Methods for Neuronal State and Parameter Estimation
Source: J Math Neurosci. 2018 Aug 9;8:11. doi: 10.1186/s13408-018-0066-8 (PMC6085278; doi:10.1186/s13408-018-0066-8)
Supplement: Supplementary file 1 — Supplementary material (ZIP 7 kB) [file 13408_2018_66_MOESM1_ESM.zip › fn.m]

function dndt = fn(V,n,phi,V3,V4)
dndt = phi.*(ninf(V,V3,V4)-n)./taun(V,V3,V4);
end
