# Supplementary material for: Data Assimilation Methods for Neuronal State and Parameter Estimation
Source: J Math Neurosci. 2018 Aug 9;8:11. doi: 10.1186/s13408-018-0066-8 (PMC6085278; doi:10.1186/s13408-018-0066-8)
Supplement: Supplementary file 1 — Supplementary material (ZIP 7 kB) [file 13408_2018_66_MOESM1_ESM.zip › fV.m]

function dVdt= fV(V,n,Iapp,Gca,Gk,Gl,Eca,Ek,El,Cm,V1,V2)
dVdt= (1/Cm)*(Iapp- Gl.*(V-El)-Gk.*n.*(V-Ek)-Gca.*minf(V,V1,V2).*(V-Eca));
end
