# Supplementary material for: Data Assimilation Methods for Neuronal State and Parameter Estimation
Source: J Math Neurosci. 2018 Aug 9;8:11. doi: 10.1186/s13408-018-0066-8 (PMC6085278; doi:10.1186/s13408-018-0066-8)
Supplement: Supplementary file 1 — Supplementary material (ZIP 7 kB) [file 13408_2018_66_MOESM1_ESM.zip › w4dvarOutputFun.m]

function stop =w4dvarOutputFun(x,optimValues,state,FileName)
% Writes out text file which, after  each iteration, 
% will display :
% [IterationNumber CostFunctionEval ParameterEstimates]
funEval=optimValues.fval;
iterNumber=optimValues.iteration;
    importantDetails=x(end-7:end);
    importantDetails = [iterNumber funEval reshape(importantDetails,1,8)];
    dlmwrite(FileName,importantDetails,'-append',...
        'delimiter',' ','roffset',1)
stop=false;
end
